# Supplementary material for: Factors Associated with Post-COVID Cardiac Conditions and Potential Prognostic Factors: A Systematic Review
Source: Life (Basel). 2025 Feb 28;15(3):388. doi: 10.3390/life15030388 (PMC11943702; doi:10.3390/life15030388)
Supplement: Supplementary file 1 [file life-15-00388-s001.zip]

Archive with 2 entries (2 files):
- Check list PRISMA_Maria et al.pdf
- life-3401298-supplementary.xlsx
