# Supplementary material for: Factors Associated with Post-COVID Cardiac Conditions and Potential Prognostic Factors: A Systematic Review
Source: Life (Basel). 2025 Feb 28;15(3):388. doi: 10.3390/life15030388 (PMC11943702; doi:10.3390/life15030388)
Supplement: Supplementary file 1 [file life-15-00388-s001.zip › life-3401298-supplementary.xlsx]

## Sheet: Table of contents
Table of contents of the Systematic Review
Supplementary Table 1 (S1) - Description of the PECOS strategy for the formulation of guiding questions for the systematic review.
Supplementary Table 2 (S2) - Search strategy conducted in the BVS, EBSCOhost, Embase, MEDLINE databases and grey literature, on December 16, 2023.
Supplementary Table 3 (S3)- Complete extraction spreadsheet for question 1.
Supplementary Table 4 (S4)- Complete extraction spreadsheet for question 2.
Supplementary Table 5 (S5) - Complete extraction spreadsheet for question 3.
Supplementary Table 6 (S6)- Identification of the articles included.
Table 1 (T1) - Main characteristics and conclusions of studies on factors associated with post-COVID cardiac conditions (question 1).
Table 2 (T2) - Main characteristics and conclusions of studies on the prognosis of patients with post-COVID cardiac conditions (question 2).
Table 3 (T3) - Critical evaluation of studies - Newcastle-Ottawa Scale (NOS) for cohort assessment.
Table 4 (T4) - Critical evaluation of the study by Shah et al. (2023) - QUIPS Tool (Quality of prognostic studies).

## Sheet: S1 - PECOS strategy
Supplementary Table 1 - Description of the PECOS strategy for the formulation of guiding questions for the systematic review.
Question 1
ELEMENT	INCLUSION	EXCLUSION
Population	Individuals with a diagnosis confirmed by laboratory tests of COVID-19.	Patients with a history of heart disease prior to COVID-19.
Exposure	Any factor potentially associated with the development of cardiac condition, due to COVID-19.
Comparison	Absence of the factor potentially associated with the development of post-COVID cardiac condition.
Outcomes	Individuals who have developed post-COVID cardiac condition.	Individuals with a confirmed COVID-19 diagnosis and who have developed heart disease without characterising post-COVID conditions.
Study type	Observational analytical cohort and case-control.
Questions 2 and 3
ELEMENT	INCLUSION	EXCLUSION
Population	Individuals with a confirmed laboratory COVID-19 diagnosis and who have developed a post-COVID cardiac condition.	Individuals with a confirmed COVID-19 diagnosis and who have developed other non-cardiac diseases, within the scope of post-COVID conditions.
Exposure	Any potential prognostic factor among patients with post-COVID cardiac condition.
Comparison	Absence of the factor potentially associated with the development of post-COVID cardiac conditions.
Outcomes	Death, cure, survival, hospitalisation, MACE outcomes, ICU hospitalisation, diseases resulting from heart disease developed after COVID-19.
Study type	Analytical cohort studies and case-control studies.
NOTE: MACE (Major Adverse Cardiac Events; ICU= Intensive Care Unit) For question 2, only the items population and outcome were considered, and descriptive and analytical cohort studies, as well as case-control, were included.

## Sheet: S2 - Complete Search strategy
Supplementary Table 2 - Search strategy conducted in the BVS, EBSCOhost, Embase, MEDLINE databases and grey literature, on December 16, 2023.
Databases	Search strategy
BVS	(((covid-19 OR covid* OR sars-cov-2) AND ("Heart Failure" OR "Insuficiência Cardíaca" OR cardiopatias OR cardiomiopatias OR "Doenças Cardiovasculares" OR "Descompensación Cardíaca" OR "Enfermedades Cardíacas" OR "Enfermedades Cardiovasculares" OR "Défaillance cardiaque" OR cardiopathies OR cardiomyopathies OR "Maladies cardiovasculaires" OR "Heart Diseases" OR "Cardiovascular Diseases")) AND ( db…
EBSCOhost	(( covid-19 or coronavirus or 2019-ncov or sars-cov-2 or cov-19 ) AND ( 'POST-acute COVID-19 syndrome'[Mesh Terms] or post covid syndrome or long-covid or post-covid ) AND ( 'cardiovascular disease' OR 'heart disease' OR 'cardiomyopathy' ) AND ( 'case control study' OR 'cohort analysis' OR 'survival analysis' OR 'prognosis' OR 'fatality' )) Todas exceto a MEDLINE, Limitadores - Texto completo; Da…
EMBASE	('sars-cov-2'/exp OR 'sars-cov-2' OR 'coronavirus disease 2019'/exp OR 'coronavirus disease 2019' OR covid* OR 'covid-19'/exp OR 'covid-19' OR 'novel coronavirus' OR 'new coronavirus' OR 'new coronavirus 2019' OR 'hcov' OR '2019 ncov'/exp OR '2019 ncov') AND ('heart failure'/exp OR 'heart failure' OR 'heart diseases'/exp OR 'heart diseases' OR 'arrhythmia'/exp OR arrhythmia OR 'atrial fibrillatio…
MEDLINE (via PUBMED)	(("SARS-CoV-2"[MeSH Terms] OR "coronavirus disease 2019" OR "COVID" OR "COVID-19"[MeSH Terms] OR "Novel coronavirus" OR "New coronavirus" OR "New coronavirus 2019" OR "HCoV" OR "2019 nCoV") AND ("Heart Failure"[MeSH Terms] OR "heart failure" OR "Heart Diseases"[MeSH Terms] OR "arrhythmia" OR "atrial fibrillation" OR "cardiovascular" OR "cardiomyopathy" OR "cardiomyopathies" OR "cardiovascular eve…
GOOGLE SCHOLAR	(( "Post-acute COVID-19 syndrome" or "post covid syndrome" or "long-covid" or "post-covid" ) AND ( "cardiovascular disease" OR "heart disease" OR "cardiomyopathy" )) / Filtro: 2022-2024
World Wide Science	(( covid-19 OR "2019-ncov" OR "sars-cov-2" OR "cov-19" ) AND ( "POST-acute COVID-19 syndrome" OR "post covid syndrome" OR "long-covid" OR "post-covid" ) AND ( "cardiovascular disease" OR "heart disease" OR "cardiomyopathy" ) AND ( "case control study" OR "cohort analysis" OR "survival analysis" OR 'prognosis' OR 'fatality' )) / Filtro: 2022-2023
PROQUEST	(( covid-19 OR "2019-ncov" OR "sars-cov-2" OR "cov-19" ) AND ( "POST-acute COVID-19 syndrome" OR "post covid syndrome" OR "long-covid" OR "post-covid" ) AND ( "cardiovascular disease" OR "heart disease" OR "cardiomyopathy" ) AND ( "case control study" OR "cohort analysis" OR "survival analysis" OR 'prognosis' OR 'fatality' )) Limitado por: Date: De July 01 2022 a December 31 2023
Note: In the first survey, the year filter (2019–2022) was used.

## Sheet: S3 - Complete extraction_P1
Supplementary Table 3 - Complete extraction spreadsheet for question 1: What are the factors associated with post-COVID cardiac conditions?
Study No.	Author, year	Purpose of study	Study design	Period of execution	No. of measurements of the outcome and follow-up time	Study population (inclusion criteria)	Exclusion criteria	Sampling technique	Bias control	COVID-19 confirmation criteria	Characterised the post-COVID condition	Characterisation time of post-COVID condition	Measurement time at post-COVID condition	Validation criterion of post-COVID cardiac condition	Total number of participants	Exposed (n and characteristics)	Not exposed (n and characteristics)	Other subgroups (description)	n of post-COVID condition (n for patients or events)	n post-COVID cardiac condition (patients or events)	Characterisation of patients (sex, race/colour or ethnicity, presence/number of comorbidities if any) overall and by subgroup (if any)	Age: Age group/mean age or median age (overall and by subgroup if any)	Cardiac outcomes analysed	Factors (covariates) in association analysis with post-COVID cardiac conditions	Measures analysed	Overall result	Results by subgroups (if any)		Other results (if any)		Associated variables after adjustment	Care, treatment, and rehabilitation strategies	Observations
6b	Bowe et al. (2022)	Investigate the development of new physical and mental conditions among veterans after the initial phase of COVID-19 infection, characterize the risks of acute and post-acute outcomes in individuals who have had reinfection, and estimate the cumulative risks and one-year burdens associated with one, two, three, or more infections compared to an uninfected control cohort.	Retrospective cohort	03/01/2020 to 06/25/2022 (28 months)	7 observations: T0: positive test. T1: 90 days. After T1: - 30 to 60 days. - 60 to 90 days. - 90 to 120 days. - 120 to 150 days. - 150 to 180 days.	Soldiers using the VHA (Veterans Health Administration) with at least one positive SARS-CoV-2 test between March 1, 2020, and April 6, 2022, who were alive 90 days after the first test.	Previous history of the sequelae under analysis	Convenience	A high-dimensional variable selection algorithm was employed to identify additional covariates that could potentially confound the examined associations. Comparison groups created from weighting analysis. Logistic regression	Antigen and PCR testing	No	N/A	T1: 90 days After T1: 30 to 60 days 60 to 90 days 90 to 120 days 120 to 150 days 150 to 180 days.	Record in the medical Table (Inpatient or outpatient diagnostic codes, drug prescriptions, or laboratory values collected in the system)	Total: 5,819,264 soldiers No reinfection: 443,588 Reinfection: 40,947 Control: 5,334,729 (uninfected)	40,947 soldiers who had SARS-CoV-2 reinfection	No reinfection: 443,588 Uninfected control: 5,334,729	1 infection: 234,990 2 infections: 28,509 3/+infections: 1,023 Subgroup analyses based on vaccination status prior to reinfection (no vaccination, one vaccination, or two or more vaccinations).	Not informed	Not informed	No reinfection n(%): White Race: 308,471 (69.54%); Male: 386,897 (87.22%); Never smoked: 202,054 (45.55%); BMI x̅ (±): 31.04 kg/m² (± 6.05); Vaccination n(%): - No vaccine: 284,517 (64.14%) - 1 dose: 35,443 (7.99%) - 2 doses: 88,762 (20.01%) - 3 or more doses: 34,866 (7.86%) Diabetes (type 2) n: 141,859 (31.98); Hospitalisation in the acute phase of the 1st infection n: 42,318 (9.54%) With reinfe…	Mean and standard deviation (x̅ and s ±) No reinfection: 59.84 (±15.74) Reinfection: 59.97 (±15.76)	Cardiovascular diseases in a large cluster. Dysrhythmias (tachycardia, bradycardia, ventricular arrhythmias, atrial fibrillation, and atrial flutter) Inflammatory heart disease (pericarditis and myocarditis) Ischemic heart disease (acute coronary disease, angina, myocardial infarction, ischemic cardiomyopathy) Other cardiac disorders (heart failure, non-ischemic cardiomyopathy, cardiac arrest, an…	Vaccination status, reinfection, number of reinfections (2x1 and 3x1)	RR (95% CI) and excess risk per 1000 individuals in 30 days (AR) (95% CI).	Vaccination status (no re-infection x reinfection) Cardiac sequelae at 6 months No vaccine: RR: 2.43; 95% CI: 2.23; 2.65 1 dose: RR: 2.24; 95% CI: 2.07; 2.43 2 or more doses: RR: 2.44; 95% CI: 2.25; 2.66 1 infection x 2 in 1 year Cardiovascular sequelae RR: 1.92; 95% CI: 1.84; 2.01 AR: 68.48; 95% CI: 63.38; 73.75 1 infection x three or more in 1 year Cardiovascular sequelae RR: 3.07; 95% CI: 2.58…	Cardiovascular disease and reinfection (incidence and 95% CI): 30 to 60 days: 28.45 (25.86; 31.29); 60 to 90 days: 26.37 (23.74; 29.28); 90 to 120 days: 22.69 (20.66; 24.90); 120 to 150 days: 22.73 (20.65; 25.01); 150 to 180 days: 21.93 (19.83; 24.24). Cardiovascular disease and non-reinfection (incidence and 95% CI): 30 to 60 days: 13.08 (11.89; 14.40); 60 to 90 days: 13.37 (12.03; 14.86); 90 to…		Reinfection x without reinfection AR and RR and their 95% CI 30 to 60 days reinfection AR: 15.37 (12.78; 18.21); RR: 2.19 (1.99; 2.41); 60 to 90 days of reinfection AR: 12.99 (10.36; 15.91); RR: 1.98 (1.78; 2.21) 90 to 120 days after reinfection AR: 8.93 (6.91; 11.15); RR: 1.66 (1.51, 1.82) 120 to 150 days of reinfection AR: 9.31 (7.24; 11.59); RR: 1.70 (1.55, 1.87) 150 to 180 days from reinfecti…		Reinfection (regardless of vaccination status) and number of infections	Not informed	Number of infections (considering acute period) does not apply to the SR question.
15b	Wan et al. (2023)	To examine the effectiveness of the two COVID-19 vaccines authorised in Hong Kong, namely, BNT162b2 from Fosun-BioNTech (Pfizer-BioNTech, mRNA vaccine) and CoronaVac from Sinovac Biotech (HK) Limited (inactivated vaccine), for individuals aged 16 and over since February 23, 2021, in reducing the risk of acute cardiovascular complications and incident cardiovascular diseases beyond the acute phase…	Restrospective cohort	February 23, 2021 and October 31, 2022 Follow-up: until 01/23/2023 (24 months)	2 observations: acute phase: < 28days post-acute: > 28 days	Patients aged 18 and over who have a documented COVID-19 infection between February 23, 2021, and October 31, 2022, from electronic health records, vaccination records, and COVID-19 infection registry datasets from the Hong Kong Special Administrative Region.	Patients with a history of cardiovascular disease, including stroke, coronary heart disease, or heart failure, prior to the index date, and individuals who received a heterologous booster (vaccine) after the primary vaccination series.	Convenience	Weighting/pairing of variables to remove confounders, sensitivity analyses, logistic regression, analysis of extratified subgroups, paired and blinded statistical analysis.	Polymerase Chain Reaction (PCR) Test or an Antigen Rapid Test (RAT)	Yes	Time greater than or equal to 28 days from the index date.	2 measurements: 28 to 89 days from index date 90 days to 179 days in sensitivity analysis	Primary diagnostic code at hospitalisation, according to the electronic data record, based on the International Classification of Diseases, Ninth Revision, Clinical Modification (ICD-9-CM)	Post-acute phase Before weighting: 989,854 Unvaccinated: 87,253; 1 dose: 84,534; 2 does: 425,965; 3 doses: 392,102. After weighting: 3,978,618 Unvaccinated: 999,740; 1 dose: 998,762; 2 doses: 990,070; 3 doses: 990,046	After weighting Vaccinated: 902,601	After weighting Unvaccinated: 999,740	After weighting 1 dose: 998,762 2 doses: 990,070 3 doses: 990,046	Information for combined CVD outcome=17,594 (Fig.1. Post-acute phase) No information on other post-acute sequelae.	Events (Fig.1) Coronary heart disease Overall total: 6,176 No vaccine (reference): 1,906 1 dose: 1,831 2 doses: 1,391 3 doses: 1,048 Heart failure Overall total: 3,968 No vaccine (reference): 1,635 1 dose: 1,140 2 doses: 809 3 doses: 384	No vaccine n(%) Sex: male: 438,139 (43.8%) Diabetes: 95,750 (9.6%) Severe Covid-19: 1,209 (0.1%) 1 dose n(%) Sex: Male (n= 439,332; 44.0%) Diabetes: 97,334; 9.7% Severe Covid-19: 1,196; 0.1% 2 doses n(%) Sex: Male (n= 429,225; 43.4%) Diabetes: 97,677; 9.9% Severe Covid-19: 1,222; 0.1% 3 doses n(%) Sex: male: 430,408 (43.5%) Diabetes: 99,217 (10.0%) Severe COVID-19: 1,426 (0.1%)	Mean and standard deviation (x̅ and s ±) Unvaccinated: 49.2 (±20.2) 1 dose: 49.5 (±19.2) 2 doses: 50.6 (±17.3) 3 doses: 50.6 (±16.1)	Coronary heart disease and Heart failure	Vaccine doses, age, sex, Charlson Comorbidity Index (CCI), disease severity, and type of vaccine	Incidence rate, Relative Risk and their respective CI 95%	No vaccine x vaccine Coronary heart disease 1 dose: RR: 0.88 (95% CI: 0.73, 1.06) 2 doses: RR: 0.70 (95% CI: 0.60, 0.82) 3 doses: RR: 0.80 95% CI: 0.67; 0.94) Heart failure 1 dose: RR: 0.64 (95% CI: 0.52, 0.78) 2 doses: RR: 0.47 (95% CI: 0.39, 0.57) 3 doses: RR: 0.34 (95% CI: 0.27, 0.43)	Coronary artery disease RR (95% CI) Age < 65 years 2 doses: 0.70 (0.52, 0.94) ≥ 65 years 1 dose: 0.75 (0.60, 0.94) 2 doses: 0.62 (0.51, 0.75) 3 doses: 0.69 (0.55, 0.86) Males: 2 doses: 0.73 (0.60, 0.90) Females: 2 doses: 0.60 (0.47, 0.78) 3 doses: 0.58 (0.43, 0.79) Charlson Comorbidity Index (CCI) CCI < 4: 2 doses: 0.59 (0.48, 0.73) 3 doses: 0.72 (0.58, 0.89) Vaccine BNT162b2: 2 doses: 0.81 (0.66…	Heart failure RR (95% CI) Age < 65 years 1 dose: 0.50 (0.25, 0.98) 2 doses: 0.36 (0.22, 0.59) 3 doses: 0.31 (0.17, 0.58) ≥ 65 years 1 dose: 0.79 (0.64, 0.98) 2 doses: 0.69 (0.56, 0.84) 3 doses: 0.56 (0.43, 0.73) Males 1 dose: 0.66 (0.49, 0.91) 2 doses: 0.49 (0.37, 0.64) 3 doses: 0.35 (0.25, 0.49) Females 1 dose: 0.62 (0.47, 0.81) 2 doses: 0.46 (0.36, 0.58) 3 doses: 0.33 (0.24, 0.47) Charlson Como…	Sensitivity analyses 1. Only PCR : Coronary artery disease RR (95% CI): 2 doses: 0.71 (0.59, 0.85); Heart failure RR (95% CI) 1 dose: 0.70 (0.56, 0.88); 2 doses: 0.48 (0.39, 0.59); 3 doses: 0.29 (0.22, 0.38); 2. COVID+ within 180d of last dose: Coronary artery disease RR (95% CI): 1 dose: 0.77 (0.59, 0.99); 2 doses: 0.48 (0.36, 0.63); Heart failure RR (95% CI) 1 dose: 0.57 (0.42, 0.78); 2 doses: …	4. Using the competitive risk method Coronary artery disease RR (95% CI) 1 dose: 0.88 (0.82, 0.94); 2 doses: 0.70 (0.65, 0.75); 3 doses: 0.80 (0.74, 0.86); Heart failure RR (95% CI) 1 dose: 0.64 (0.59, 0.69); 2 doses: 0.47 (0.44, 0.51); 3 doses: 0.34 (0.30, 0.38); 2 Measurements in the post-acute period Coronary heart disease RR (95% CI) 28 to 90 days 1 dose: 0.71 (0.48, 1.04); 2 doses: 0.57 (0.4…	Post-acute period: Coronary disease: 1 vaccine dose already reduces the risk in individuals aged 65 years or older, while 2 vaccine doses reduce the risk of its occurrence, even after 90 days of infection, regardless of age, sex, CCI, and type of vaccine Heart failure: 1 vaccine dose reduces the risk of its occurrence, even after 90 days of infection, regardless of age, sex, CCI, and type of vacc…	Not informed	Coronary heart disease: 2 doses Heart failure: 1 dose and significant reduction with 3 vaccine doses. In the first 3 sensitivity analyses, the results agree with the general and in the competitive risk analysis: 1 vaccine dose reduces the risk of incidence of coronary heart disease, with greater protection in the second dose. While for heart failure, each additional dose confers significant prote…
20b	Shah et al. (2023)	To present the incidence and pattern of cardiac involvement in children with MIS-C and their short-term follow-up.	Prospective cohort	June 1, 2021 to February 2022 (06-month follow-up)	7 observations: 1 week 2 weeks 4 weeks 7 weeks 8 weeks 3 months 6 months (number and times varied between study participants with only two children followed at 6 months)	Sequential patients diagnosed with MIS-C seen by the authors at cardiology.	Not informed	Convenience	Not informed	Positive test for SARS-CoV-2 by detection of serum antibodies or nucleic acid from a nasopharyngeal sample	No	N/A	7 observations: 1 week 2 weeks 4 weeks 7 weeks 8 weeks 3 months 6 months (number and times varied between study participants with only two children followed at 6 months)	Echocardiogram: confirmation of one of the following five abnormalities at any of the visits - abnormal electrocardiogram (ECG), left ventricular (LV) dysfunction, pericardial effusion, atrioventricular valve regurgitation, and/or coronary dilatation	144 children diagnosed with MIS-C	85 patients with cardiac abnormalities	59 patients without cardiac abnormalities	Recovered X not recovered	All 144 children	85 patients (59%)	Children with MIS-C (144) Sex: Male (n= 93; 64.6%); Weight (x̅ and s ±): 20.5kg (±14.7); Symptom: Fever (n=137; 95.1%); Intensive Care: Yes (n= 76; 52.8%) Children with cardiac abnormalities (85) Sex: Male (n= 56; 65.9%); Weight (x̅ and s ±): 22.5kg (±14.3); Intensive Care: Yes (n= 49; 57.6%)	Age group and percentage Children with MIS-C (144): <12 months: 17 (11.8%) 12-60 months: 60 (41.7%) 60-120 months: 44 (30.6%) >120 months: 23 (16.0%) Children with cardiac abnormalities (85): <12 months: 6 (7.1%) 12-60 months: 39 (45.9%) 60-120 months: 25 (29.4%) >120 months: 15 (17.6%)	Ventricular dysfunction, coronary dilatation, pericarditis, atrioventricular valve regurgitation, and conduction abnormalities	Sex, age, symptom presentations, laboratory results, duration between COVID-19 infection and current disease, echocardiographic findings, electrocardiographic findings, and management.	Frequency and p-value	No significant association was observed between the presence of cardiac abnormality and sex, age categories, symptom presentations, troponin levels, or elevated NT Pro-BNP. a Elevated NT Pro-BNP showed cardiac abnormality (p= 0.09).	N/A		Ventricular dysfunction: 20 patients Coronary dilatation: 37 patients Pericarditis: 25 patients atrioventricular valve regurgitation: 33 patients Conduction abnormalities: 39 patients		None. aTheauthors did not present the table of statistical results;	Intravenous immunoglobulins (IVIG), corticosteroids and aspirin, in addition to supportive care. Immunoglobulins: 78/144 children at a dose of 2 g/kg (single dose). Steroids: 84/144 children, dosage based on phenotype. Children who presented with shock received pulse methylprednisolone at 10 mg/kg/day for 3 days, followed by low-dose steroids. Children without shock features received low-dose ste…	There were no deaths, with clinical recovery in 100% of all 144 children studied.
85b	Zisis et al. (2022)	To analyze the effect of immunisation on the post-acute sequelae of COVID-19.	Retrospective cohort	09/21/2020 to 12/14/2021 (14 months and 21 days)	3 observations: baseline (diagnosis) 28 days 3 months	Adult patients aged ≥18 years with SARS-CoV-2 infection (confirmed by PCR) who sought care in the United States and have medical records in the TriNetX Research Network platform, a network of electronic medical records (EMRs) from 57 healthcare organisations. For the vaccinated cohort, patients diagnosed with COVID-19 at least one week after administration of the full vaccine were included.	Not found	Convenience	Pairing	Laboratory testing for SARS-CoV-2	Yes	PASC= new, ongoing, or recurrent symptoms occurring 4 or more weeks after the initial SARS-CoV-2 infection.	28 days and 90 days	Record in the medical record (ICD-10)	50,450 individuals	25,225 individuals vaccinated for COVID-19.	25,225 individuals not vaccinated for COVID-19.	Not performed	No. of events (persistent symptoms) 28 days Vaccinated: 4,943 Unvaccinated: 7,677 90 days Vaccinated: 2,707 Unvaccinated: 5,691	28 days: No. vaccinated (inc/1000): 253 (15.41‰) No. unvaccinated (inc/1000): 543 (31.17‰) 90 days: No. vaccinated (inc/1000: 117 (7.19‰) No. unvaccinated (inc/1000): 349 (20.26‰)	*Values after adjustment: Baseline (Table 1) Vaccinated n (%): Females: 15,094 (59.84%) Ethnicity: White: 17,266 (68.45%) Hypertension: 11,974 (47.36%) Diabetes: 5,774 (22.89%) BMI (x̅ and s ±): 30.20 kg/m² (±7.33) Unvaccinated n (%): Females: 15,129 (59.98%) Ethnicity: White: 17,381 (68.90%) Hypertension: 11,963 (47.43%) Diabetes: 5,698 (22.59%) BMI (x̅ and s ±): 30.68 kg/m² (±7.40)	Mean and standard deviation (x̅ and s ±) Vaccinated: 54.82 (± 17.77) Unvaccinated: 55.06 (± 17.96)	Grouped heart diseases: ICD-10 (I30-I52, I21)	Vaccination	Incidence. Relative Risk and Attributable Risk in 28d and 90d	Heart Disease (vaccinated x not) 28 days: RR (95% CI): 0.49 (0.43; 0.57) AR (95% CI): -15.76 (-18.96; -12.57) 90 days: Relative risk (95% CI): 0.35 (0.29; 0.44) Attributable risk (95% CI): -13.07 (-15.55; -10.60)	N/A		N/A		Vaccination	Not informed	Although it does not mention exclusion of previous CD, it lacks cardiac comorbidities at baseline.
Note: a (first search); b (second search); T0 (date of first positive SARS-CoV-2); T1 (date of reinfection); N/A (Not Applicable); RR (Relative Risk); AR (Absolute Risk); BMI (Body Mass Index); CCI (Charlson Comorbidity Index); MIS-C (Multisystem Inflammatory Syndrome in Children associated with COIVD-19); PCR (Polymerase Chain Reaction); ICD-10 (International Classification of Diseases 10th Revi…

## Sheet: S4 - Complete extraction_P2
Supplementary Table 4 - Complete extraction spreadsheet for question 2: What are the main outcomes of patients with post-COVID cardiac conditions?
Study No.	Author, year	Purpose of study	Study design	Period of execution	No. of measurements of the outcome and follow-up time	Study population (inclusion criteria)	Exclusion criteria	Sampling technique	Bias control	COVID-19 Confirmation Criteria	Characterised the post-COVID condition	Characterisation time of post-COVID condition	Measurement time at post-COVID condition	Validation criterion of post-COVID cardiac condition	Total number of participants	Group (n and characteristics)	Other subgroups (description)	n of post-COVID condition (n for patients or events)	n of post-COVID cardiac condition (patients or events; specify)	Characterisation of patients (results)	Age: Age group/mean age/median age	Outcomes analysed	Measures analysed	Overall result	Result by subgroup (if any)	Other results	Care, treatment, and rehabilitation strategies	Observations
7a	Clark et al. (2021)	To evaluate the spectrum of cardiac involvement among soldiers with cardiopulmonary symptoms in the late convalescence phase of SARS-CoV-2 recovery compared to a control group of healthy soldiers, and determine the rate of progression to CV PASC.	Case-control considered as a cohort for the outcomes of the SR question.	Not informed	3 measurements: 1st ranged from 33 to 124 days 2nd ranged from 82 to 271 days 3rd ranged from 119 to 245 days	Active-duty soldiers or those with recent military retirement in the previous year, who routinely exceed 6 hours of strenuous activities per week. Cases: soldiers with persistent cardiac symptoms were clinically referred for physical examination, ECG, and CMR with parametric mapping.Controls: Healthy soldiers were retrospectively identified from adult individuals who underwent CMR examinations cl…	For the control group: cardiac dysfunction or myocardial pathology	Convenience	Selection: Pairing between cases and controls by age, sex, and athletic phenotype (1:1). Analysis of the results: Blinding of cardiologists to the patient's clinical data; Paired evaluation of CMR with an assessment of discrepancies by a third evaluator.	Not informed	No	N/A	3 measurements (Table 4): 1 - average: 73 days (33-124) 2- average: 166.75 days (82-271) 3- average: 192.33 days (119-245)	Physical examination, electrocardiogram, and cardiac MRI.	100 individuals 50 cases 50 controls	50 soldiers who had COVID-19 and continued to experience cardiopulmonary symptoms in the late convalescent phase of recovery.	N/A	19 cases presented CV symptoms in the post-acute phase	08 myocardial LGE: 04 cases (8%) of myocarditis and 7 events: (1 acute myocarditis, 03 with healing myocarditis), 01 of which (2%) had concomitant pericarditis; 01 case (2%) with Takotsubo cardiomyopathy; 01 (2%) had new biventricular systolic dysfunction without myocarditis 7 events Myocarditis: 4 cases (8%): 1 acute myocarditis, 3 with standard LGE curing myocarditis), one of which (2%) had con…	98% were male	Cases: Median: 26.5 (IQR: 23; 31) years	Cardiac diagnoses Myocarditis Pericarditis Takotsubo cardiomyopathy Biventricular systolic dysfunction	Incidence of myocarditis and other CD, and time to resolution of cardiac sequelae.	1st measurement: Incidence of myocarditis: 4 cases (8%) of yocarditis (1 acute myocarditis, 0 with healing myocarditis), 1 of which (2%) had concomitant pericarditis; 1 case (2%) with Takotsubo cardiomyopathy; 1 (2%) had new biventricular systolic dysfunction without myocarditis Follow-up: Case 1: LGE1: 8.8% (33 days from COVID diagnosis): LGE2: 2.8% (82 d); LGE3: 0 (119d); Case 2: LGE1: 3.5% (12…	N/A	Follow-up CMR among cases of myocarditis showed two patterns: recovery with gradual resolution of LGE (2 cases) and persistence (2 cases), with one soldier presenting with continuous active myocarditis with T2 elevation more than 7 months after COVID-19 diagnosis.	Not informed	Cohort within the case-control. *LGE (Gadolinium Late Enhancement)
12b	Shechter et al. (2022)	To assess the objective cardiovascular morbidity burden and explore the short-term course experienced by COVID-19 patients with post-infectious symptomatology suspected of cardiovascular disease.	Retrospective cohort	June 2020 and June 2021 (1 year)	2 measurements: 1st: 60 days from negative PCR 2nd: Median= 142 (IQR: 111; 197) days after COVID-19 diagnosis.	Patients aged 18 years or older who have had a COVID-19 infection (positive PCR), with persistent symptoms after 60 days of negative PCR (formal recovery); written referral from their attending physicians stating the exact manifestation(s) believed to be CV disease. Seen between June 2020 and June 2021.	Not informed	Convenience	Multivariate logistic regression	PCR test for SARS-CoV-2	Yes (symptoms that were not known to affect them before COVID-19 and that lasted at least 60 days after formal recovery).	60 days after formal recovery	2 measurements: - 60 days from negative PCR - Median 142= (IQR: 111; 197) days after COVID-19 diagnosis.	Cardiac provocation test, Holter ECG, cardiopulmonary exercise test (CPET), cardiac computed tomography (CCT), cardiac magnetic resonance imaging (CMR), pulmonary function test (PFT) and high-resolution chest CT (HRCT).	96 patients	9 cases and 10 events	N/A	96 patients	9 patients and 10 diagnoses	9 cases (Shechter et al. (2022) - Table 3) n(%) Male: 2 (22%) Pre-diabetic and DM: 1 (11%) Hypertension: 2 (22%) Obesity: 4 (44%); Smoking habit: 1 (11%); Severity of acute condition: Mild COVID: 2 (22%) Moderate: 4 (44%) Severe: 3 (33%) Vaccination No: 2 (25%) 1 dose: 2 (25%) 2 dosses: 4 (50%)	9 patients with post-COVID cardiac condition: Median: 52 (IQR: 41; 54) years	New CV diagnoses potentially related to COVID-19, major adverse cardiovascular events (MACE), defined as acute coronary syndrome, acute stroke, and CV death.	Incidence= Absolute number per follow-up visit.	Initial diagnoses: 10 Myocarditis: 3 cases Myopericarditis: 2 cases Chronotropic incompetence: 3 cases Unperturbed sinus tachycardia: 1 case Atrial tachycardia: 1 case At 1-year follow-up (142 days= median): Complete resolution of cases= Recovery of 100% of cases at a median of 3 months.	N/A	No MACE or death recorded	Not informed
20b	Shah et al. (2023)	To present the incidence and pattern of cardiac involvement in children with MIS-C and their short-term follow-up.	Prospective cohort	June 1, 2021 to February 2022 (06-month follow-up)	7 observations: 1 week 2 weeks 4 weeks 7 weeks 8 weeks 3 months 6 months (number and times varied between study participants with only two children followed at 6 months)	Sequential patients diagnosed with MIS-C seen by the authors at cardiology.	Not informed	Convenience	Not informed	Positive test for SARS-CoV-2 by detection of serum antibodies or nucleic acid from a nasopharyngeal sample.	No	N/A	7 observations: 1 week 2 weeks 4 weeks 7 weeks 8 weeks 3 months 6 months (number and times varied between study participants with only two children followed at 6 months)	Echocardiogram: confirmation of one of the following five abnormalities at any of the visits – abnormal electrocardiogram (ECGa), left ventricular (LV) dysfunction, pericardial effusion, atrioventricular valve regurgitation, and/or coronary dilatation	144 children diagnosed with MIS-C	85 patients with cardiac abnormalities	N/A	All 144 children	85 patients (59%)	Children with MIS-C (144) Sex: Male (n= 93; 64.6%); Weight (x̅ and s ±): 20.5kg (±14.7); Symptom: Fever (n=137; 95.1%); Intensive Care: Yes (n= 76; 52.8%) Children with cardiac abnormalities (85) Sex: Male (n= 56; 65.9%); Weight (x̅ and s ±): 22.5kg (±14.3); Intensive Care: Yes (n= 49; 57.6%)	Age group and percentage Children with MIS-C (144): <12 months: 17 (11.8%) 12-60 months: 60 (41.7%) 60- 120 months: 44 (30.6%) >120 months: 23 (16.0%) Children with cardiac abnormalities (85): <12 months: 6 (7.1%) 12-60 months: 39 (45.9%) 60- 120 months: 25 (29.4%) >120 months: 15 (17.6%)	Ventricular dysfunction (VD), coronary dilatation (CAD), pericarditis (PE), atrioventricular valve regurgitation (AVVR), and conduction abnormalities (ECGa).	Incidence= Absolute number per follow-up visit; Average duration of recovery (in days).	Electrocardiogram abnormal: 39 children 1 week 39 2 weeks: 3 4 weeks: 3 7 weeks:0 8 weeks: 0 Pericardial effusion: 25 children 1 week: 22 2 weeks: 6 4 weeks: 1 7 weeks: 1 8 weeks: 1 Coronary artery dilatation: 37 children 1 week: 31 2 weeks: 24 4 weeks: 11 7 weeks: 4 8 weeks: 3 Right ventricular dysfunction: 20 children 1 week: 20 2 weeks: 3 4 weeks: 1 7 weeks:0 8 weeks: 0 Atrioventricular valve …	51 children completed the follow-up Median follow-up: 47 (range: 30–58) days.Recovery: 92% (47/51) of children, Median (30; range: 22–37) days (Kaplan Meier analysis). Ventricular dysfunction that was noted in children during their hospital stay was resolved and none had cardiac dysfunction at the time of hospital discharge. Pericardial effusion completely resolved in all but one prior to dischar…	Loss to follow-up: ECGa= numbers do not match PE= 12 (48%) CAD= 28 (75.7%) VD= 12 (60%) AVVR= 17 (51.5%)	Recorded in question 1	Considerable loss of follow-up (40%). Description of the discontinued population. Bias control not mentioned.
23a	Cassar et al. (2021)	To describe the temporal evolution of cardiopulmonary symptoms, CMR, pulmonary function, and CPET abnormalities in these patients from 2 to 3 months to 6 months and evaluate the relationship between symptoms and objective measures of cardiopulmonary health at 6 months.	Prospective cohort	03/14/2020 to 05/25/2020 and a 6-month follow-up.	2 measurements after infection: 2/3 months 6 months	Exposed: Patients with laboratory-confirmed moderate to severe COVID-19, admitted for hospital treatment at Oxford University Hospitals National Health Service Foundation Trust between March 14 and May 25, 2020. Unexposed: negative for immunoglobulin SARS-CoV-2, matched by age, sex, body mass index, and community risk factors (smoking, diabetes, and hypertension) (recruited during the same period…	Individuals with contraindications to MRI (metallic body implant, known claustrophobia, pacemakers, contrast allergy) and severe comorbidities—kidney, heart, liver, and terminal neurological diseases	Convenience	Blinding of CMR specialists and matching by age, sex, body mass index, and risk factors (smoking, diabetes, and hypertension) of the community.	PCR test for SARS-CoV-2	No	N/A	2 measurements after infection: 2/3 months 6 months	Electrocardiogram (ECG) for each participant and interpreted in accordance with the Minnesota Code Manual of Electrocardiographic Findings; Cardiopulmonary magnetic resonance imaging (MRI).	88 individuals	58 patients (COVID-19 +) who were hospitalised for at least 48 hours (between March 14, 2020 and May 25, 2020).	2–3 months COVID-19 +: 58 individuals 6 months COVID-19 +: 46 individuals	56 patients (98.2%) at 2-3 months 41 (89.1%) at 6 months who experienced any new or persistent symptoms.	2 to 3 months= 11 events CAD: 2 (3.4%) individuals Atrial fibrillation: 1 (1.72%) individual Myocarditis: 6 (11.5%) individuals Acute myocardial infarction: 1 (1.9%) individual Pericardial effusion: 1 (1.9%) individual 6 months= 7 events DAC: 1 (2.2%) individual Atrial fibrillation: 1 (2.2%) individual Myocarditis: 5 (11.6%) individuals Acute myocardial infarction: 0 (0%) individual Pericardial e…	n= 58 individuals Males: n= 34 (58.6%); BMI: Median 30.8 (IQR: 26.2; 36.4) Kg/m²; Ethnicity - Minority (black and Asian): n= 13 (22.4%); Smokers and former smokers: n= 20 (34.5%); Type 1 Diabetes: n= 1 (1.7%); Type 2 Diabetes: n= 8 (13.8%); Hypertension: n= 22 (37.9%);	Mean and standard deviation x̅= 55.4 (± 13.2) years	Coronary artery disease (CAD); Atrial fibrillation, myocardial infarction, myocarditis, and pericardial effusion.	CVD incidence at 2/3 months and 6 months.	Results at 2/3 months and at 6 months: Coronary artery donation: 2/58 and 1/46; Atrial fibrillation: 1/58 and 1/46 (same patient); Myocarditis pattern: 6/52 (11.5%) and 5/43 (11.6%); Myocardial infarction: 1/52 (1.9%) and 0/43 (0.0%); Pericardial effusion: 1/52 (1.9%) and 0/43 (0.0%). Note: None of the patients met Lake Louise's updated criteria for active myocarditis (native T1/LGE increase and …	N/A	N/A	Not informed	No association or correlation was found between test results and the presence of symptoms in the analysis of prognostic factors. Unspecified cardiac outcomes; only the overall results in the association. Excluded due to lack of outcome of interest (for question 3).
Note: a (First search); b (Second search) PASC (Post-acute sequelae of COVID-19); SR (Systematic review); MIS-C (Multisystem Inflammatory Syndrome in Children associated with COIVD-19); MRI (magnetic resonance); CMR (Cardiac magnetic resonance); ECG (Electrocardiogram); N/A (Not applicable); LGE (Late gadolinium enhancement); PCR (Polymerase chain reaction); CV (Cardiovascular); CT (Computed tomo…

## Sheet: S5 - Complete extraction_P3
Supplementary Table 5 - Complete extraction spreadsheet for question 3.
Study No.	Author, year	Purpose of study	Study design	Period of execution	No. of measurements of the outcome and follow-up time	Study population (inclusion criteria)	Exclusion criteria	Sampling technique	Bias control	COVID-19 confirmation criteria	Characterised the post-COVID condition	Characterisation time of post-COVID condition	Measurement time at post-COVID condition	Validation criterion of post-COVID cardiac condition	Total number of participants	Exposed (n and characteristics)	Not exposed (n and characteristics)	Other subgroups (description)	n of post-COVID condition (n for patients or events)	n of post-COVID cardiac condition (patients or events; specify)	Characterisation of patients (sex, race/colour or ethnicity, presence/number of comorbidities if any) overall and by subgroup (if any)	Age: Age group/mean age or median age (overall and by subgroup if any)	Cardiac outcomes analysed	Prognostic factors under analysis for association with post-COVID cardiac conditions	Measures analysed	Overall result	Results by subgroups (if any)	Other results (if any)	Associated results after adjustment	Care, treatment, and rehabilitation strategies	Observations
20b	Shah et al. (2023)	To present the incidence and pattern of cardiac involvement in children with MIS-C and their short-term follow-up.	Prospective cohort	June 1, 2021 to February 2022 (06-month follow-up)	7 observations: 1 week 2 weeks 4 weeks 7 weeks 8 weeks 3 months 6 months (number and times varied between study participants with only two children followed at 6 months)	Sequential patients diagnosed with MIS-C seen by the authors at cardiology.	Not informed	Convenience	Not informed	Positive test for SARS-CoV-2 by detection of serum antibodies or nucleic acid from a nasopharyngeal samplel	No	N/A	7 observations: 1 week 2 weeks 4 weeks 7 weeks 8 weeks 3 months 6 months (number and times varied between study participants with only two children followed at 6 months)	Echocardiogram: confirmation of one of the following five abnormalities at any of the visits - abnormal electrocardiogram (ECG), left ventricular (LV) dysfunction, pericardial effusion, atrioventricular valve regurgitation, and/or coronary dilatationl	144 children diagnosed with MIS-C	85 patients with cardiac abnormalities	59 patients without cardiac abnormalities	N/A	All 144 children	85 patients (59%)	Children with MIS-C (144) Sex: Male (n= 93; 64.6%); Weight (x̅ and s ±): 20.5kg (±14.7); Symptom: Fever (n=137; 95.1%); Intensive Care: Yes (n= 76; 52.8%) Children with cardiac abnormalities (85) Sex: Male (n= 56; 65.9%); Weight (x̅ and s ±): 22.5kg (±14.3); Intensive Care: Yes (n= 49; 57.6%)	Age group and percentage Children with MIS-C (144): <12 months: 17 (11.8%) 12-60 months: 60 (41.7%) 60- 120 months: 44 (30.6%) >120 months: 23 (16.0%) Children with cardiac abnormalities (85): <12 months: 6 (7.1%) 12-60 months: 39 (45.9%) 60- 120 months: 25 (29.4%) >120 months: 15 (17.6%) Mean follow-up duration: 47 (30–58) days	Ventricular dysfunction, coronary dilatation, pericarditis, atrioventricular valve regurgitation, and conduction abnormalities.	Age; sex; presentation of symptoms: fever, respiratory, gastrointestinal symptoms, eruptions; admission to intensive care; shock; need for inotropes.	Incidence (absolute number) and p-value	4 children did not recover and 47 recovered. All four children who did not recover from cardiac abnormalities were between 2 and 5 years old (p-value= 0.059) and all had gastrointestinal symptoms (p-value= 0.059) during the disease.	N/A	N/A	No factor was statistically significant	Recorded in question 1	Considerable loss of follow-up (40%). Description of the discontinued population. It does not present a table with results and it does not mention bias control.
Note: b (second search); MIS-C (Multisystem Inflammatory Syndrome in Children associated with COIVD-19); N/A (not applicable)

## Sheet: S6 - Identification
Supplementary Table 6 - Identification of the articles included.
#	Search (1/2)	Author (Year)	Publication type (preprint or final article)	Multicentre Study	Funding	Sponsor	Sponsor participates in execution	Conflict of Interest	Reference	Link	Journal	Origin	Question
6	2	Bowe et al. (2022)	Original article	No	Yes	U.S. Department of Veterans Affairs and American Society of Nephrology and Kidney Cure	No	The authors declare that they have no competing interests.	Bowe B, Xie Y, Al-Aly Z. Acute and postacute sequelae associated with SARS-CoV-2 reinfection. Nat Med. 2022 Nov;28(11):2398-2405. doi: 10.1038/s41591-022-02051-3. Epub 2022 Nov 10. PMID: 36357676; PMCID: PMC9671810.	https://www.ncbi.nlm.nih.gov/pmc/articles/PMC9671810/	Nature Medicine	USA	1
7	1	Clark et al. (2021)	Original article	No	Yes	National Heart, Lung, and Blood Institute of the National Institutes of Health and National Center for Advancing Translational Sciences	No	The authors declare that they have no competing interests.	Clark DE, Dendy JM, Li DL, Crum K, Dixon D, George-Durrett K, et al. Cardiovascular magnetic resonance evaluation of soldiers after recovery from symptomatic SARS-CoV-2 infection: a case–control study of cardiovascular post-acute sequelae of SARS-CoV-2 infection (CV PASC). Journal of Cardiovascular Magnetic Resonance. 2021 Oct 7;23(1).	https://www.ncbi.nlm.nih.gov/pmc/articles/PMC8495668/	Journal of Cardiovascular Magnetic Resonance	USA	2
12	2	Shechter et al. (2022)	Original article	No	No	N/A	N/A	The authors declare that they have no competing interests.	Shechter A, Yelin D, Margalit I, Abitbol M, Morelli O, Hamdan A, Vaturi M, Eisen A, Sagie A, Kornowski R, Shapira Y. Assessment of Adult Patients with Long COVID Manifestations Suspected as Cardiovascular: A Single-Center Experience. J Clin Med. 2022 Oct 18;11(20):6123. doi: 10.3390/jcm11206123. PMID: 36294444; PMCID: PMC9605399.	https://www.mdpi.com/2077-0383/11/20/6123	Journal of Clinical Medicine	Israel	2
15	2	Wan et al. (2023)	Original article	No	Yes	HMRF Research on COVID-19, The Hong Kong Special Administrative Region (HKSAR) Government; Collaborative Research Fund, University Grants Committee, HKSAR Government; Health Services, HKSAR Government; Data Discovery for Health Laboratory (D24H) funded by AIR@InnoHK and administered by the Innovation and Technology Commission.	Not informed	Yes (financial support from involved laboratories and others)	Wan EYF, Mok AHY, Yan VKC, Chan CIY, Wang B, Lai FTT, Chui CSL, Li X, Wong CKH, Yiu KH, Tse HF, Lau CS, Wong ICK, Chan EWY. Association between BNT162b2 and CoronaVac vaccination and risk of CVD and mortality after COVID-19 infection: A population-based cohort study. Cell Rep Med. 2023 Oct 17;4(10):101195. doi: 10.1016/j.xcrm.2023.101195. Epub 2023 Sep 15. PMID: 37716352; PMCID: PMC10591029.	https://www.ncbi.nlm.nih.gov/pmc/articles/PMC10591029/	Cell Reports Medicine	Hong Kong	1
20	2	Shah et al. (2023)	Original article	Yes (methods – study design)	No	N/A	N/A	The authors declare that they have no competing interests.	Shah, Sejal Suresh1; Naidu, Praveen Kumar K.1; Selvam, Sumithra2; Shetty, Rakshay3; Bhat, Chandrika S.3; Maheshwari, Sunita1. Cardiac findings in multisystem inflammatory syndrome in children: Short term follow up in a large Indian series. Annals of Pediatric Cardiology 16(2):p 94-101, Mar–Apr 2023. | DOI: 10.4103/apc.apc_121_22	https://journals.lww.com/aopc/fulltext/2023/16020/cardiac_findings_in_multisystem_inflammatory.3.aspx	Annals of Pediatric Cardiology	India	1, 2, and 3
23	1	Cassar et al. (2021)	Original article	No	Yes	NIHR Oxford Biomedical Research Centre, by the Oxford British Heart Foundation (BHF) Centre of Excellence in Research (RE/18/3/34214), by UK Research Innovation, and by the Wellcome Trust and Medical Research Council and Department of Health and Social Care/NIHR Research Grant (MR/V027859/1) ISRCTN number 10980107.	No	Yes MC reports a grant from the Biomedical Research Center of the National Institute for Health Research (NIHR). EMT reports a grant from NIHR Oxford Biomedical Research Centre and is a shareholder of Perspectum. AL is a shareholder of Perspectum. SKP acknowledges support from the British Heart Foundation (BHF) Research Centre of Excellence and NIHR Oxford Biomedical Research Centre at the Univer…	Cassar MP, Tunnicliffe EM, Petousi N, Lewandowski AJ, Xie C, Mahmod M, Samat AHA, Evans RA, Brightling CE, Ho LP, Piechnik SK, Talbot NP, Holdsworth D, Ferreira VM, Neubauer S, Raman B. Symptom Persistence Despite Improvement in Cardiopulmonary Health - Insights from longitudinal CMR, CPET and lung function testing post-COVID-19. EClinicalMedicine. 2021 Nov;41:101159. doi: 10.1016/j.eclinm.2021.1…	https://www.ncbi.nlm.nih.gov/pmc/articles/PMC8527025/	EClinicalMedicine	United Kingdom	2
85	2	Zisis et al. (2022)	Original article	No	Yes	Cleveland Clinical and Translational Science Collaborative	No	The authors declare that they have no competing interests.	Zisis SN, Durieux JC, Mouchati C, Perez JA, McComsey GA. The Protective Effect of Coronavirus Disease 2019 (COVID-19) Vaccination on Postacute Sequelae of COVID-19: A Multicenter Study From a Large National Health Research Network. Open Forum Infect Dis. 2022 May 7;9(7):ofac228. doi: 10.1093/ofid/ofac228. PMID: 35818362; PMCID: PMC9129153.	https://www.ncbi.nlm.nih.gov/pmc/articles/PMC9129153/	Open Forum Infectious Diseases	USA	1
Note: N/A (not applicable)

## Sheet: T1 - Summarized results
Table 1 - Main characteristics and conclusions of studies on factors associated with post-COVID cardiac conditions (question 1).
Author (year) country	No of measurements of the outcome and follow-up time	Study population and subgroups	Characterisation of the population/groups	Association factors and measures under analysis	Cardiac outcomes analysed/Results	Results/Conclusions
Bowe et al. (2022) USA	7 observations: T0: positive test T1: 90 days After T1: 30 to 60 days 60 to 90 days 90 to 120 days 120 to 150 days 150 to 180 days	Population: Soldiers using the US VHA (Veterans Health Administration of United States) with at least one positive SARS-CoV-2 test between March 1, 2020, and April 6, 2022, who were alive 90 days after the first test. Exposed: 40,947 soldiers who experienced SARS-CoV-2 reinfection. Unexposed: 443,588 soldiers who were not reinfected with SARS-CoV-2.	Without reinfection: White race/colour (69.54%), male sex (87.22%), never smoked (45.55%), BMI x̅ (±): 31.04 kg/m² (± 6.05), age x̅ (±): 59.84 (± 15.74). No vaccination (64.14%), 1 dose (7.99%), 2 doses (20.01%), 3 or more doses (7.86%). Type 2 diabetes (31.98%), hospitalisation during the acute phase of the 1st infection (9.54%). With reinfection: White race/colour (69.12%), male sex (86.4%), ne…	Vaccination status and reinfection Measures: p-value, relative risk (95% CI), and excess risk per 1000 people in 30 days (AR) (95% CI).	Cardiovascular diseases: Dysrhythmias (tachycardia, bradycardia, ventricular arrhythmias, atrial fibrillation, and atrial flutter) Inflammatory heart disease (pericarditis and myocarditis) Ischemic heart disease (acute coronary disease, angina, myocardial infarction, ischemic cardiomyopathy) Other cardiac disorders (heart failure, non-ischemic cardiomyopathy, cardiac arrest, and cardiogenic shock)	Reinfection (regardless of vaccination status) increases the risk of post-COVID cardiovascular conditions: Reinfection x no reinfection 30 to 60 days reinfection AR: 15.37 (95% CI: 12.78; 18.21) RR: 2.19 (95% CI: 1.99, 2.41) 90 to 120 days after reinfection AR: 8.93 (6.91; 11.15) RR: 1.66 (1.51, 1.82)
Wan et al. (2023) Hong Kong	2 observations: acute phase: < 28 days post-acute phase: > 28 days	Population: Patients aged ≥18 years with COVID-19 infection between February 23, 2021, and October 31, 2022, according to electronic health records, vaccination records, and data sets of COVID-19 infection records from the Hong Kong Special Administrative Region Groups after weighting Exposed: 902,601 Vaccinated for COVID-19 Unexposed: 999,740 unvaccinated	No vaccine Males: 438,139 (43.8%); Diabetes: 95,750 (9.6%); Severe COVID-19: 1,209 (0.1%); Age x̅ (s±): 49.2 (±20.2) 1 dose Males: 439,332 (44.0%); Diabetes: 97,334 (9.7%); Severe COVID-19: 1,196 (0.1%); Age x̅ (s±): 49.5 (±19.2) 2 doses Males: 429,225 (43.4%); Diabetes: 97,677 (9.9%); Severe COVID-19: 1,222 (0.1%); Age x̅ (s±): 50.6 (±17.3) 3 doses Males: 430,408 (43.5%); Diabetes: 99,217 (10.0%…	Vaccine doses, age, sex, Charlson Comorbidity Index (CCI), disease severity, and type of vaccine Measures: Incidence rate, relative risk, and their respective (95% CI)	Coronary heart disease RR (95% CI) ≥ 65 years 1 dose: 0.75 (0.60; 0.94) More than 90 days 2 doses: 0.73 (0.61; 0.88) Heart failure More than 90 days 1 dose: 0.67 (0.53; 0.85) CCI < 4 2 doses: 0.41 (0.29; 0.57) CCI ≥ 4 2 doses: 0.74 (0.59; 0.91)	Coronary artery disease: 1 vaccine dose reduces the risk in individuals aged 65 years or older, while 2 vaccine doses reduce the risk of occurrence regardless of age, sex, CCI, or vaccine type, even after 90 days post-infection. Heart failure: 1 vaccine dose reduces the risk of occurrence regardless of age, sex, CCI, or vaccine type, even after 90 days post-infection. On the other hand, 2 vaccine…
Shah et al. (2023) India	7 observations: 1, 2, 4, 7, 8 weeks, and 3 and 6 months (number and times varied between study participants with only two children followed at 6 months)	Population: 144 sequential patients diagnosed with MIS-C treated by the authors at cardiology Exposed: 85 patients with cardiac abnormalities Unexposed: 59 patients without cardiac abnormalities	Population (144 children with MIS-C) Males: n= 93 (64.6%); Weight: x̅: (s±)= 20.5kg (±14.7); Symptom: fever n= 137 (95.1%); Intensive Care: n= 76 (52.8%). Age groups (%): < 12 months: 17 (11.8%); 12-60 months: 60 (41.7%); 60- 120 months: 44 (30.6%); > 120 months: 23 (16.0%) Children with cardiac abnormalities (85) Males: n= 56 (65.9%); Weight: x̅(s±)' 22.5 (±14.3); Intensive Care: n= 49 (57.6%) A…	Sex, age, symptom presentations, laboratory results, duration between COVID-19 infection and current disease, echocardiographic findings, electrocardiographic findings, and management. Measures: Incidence and p-value	Ventricular dysfunction, coronary dilatation, pericarditis, atrioventricular valve regurgitation, and conduction abnormalities	No association was found between the factors analysed and the outcomes studieda (NT Pro-BNP elevated showed cardiac abnormality p-value= 0.09).
Zisis et al. (2022) USA	3 observations: baseline (diagnosis) 28 days 3 months	Population: Adult patients aged ≥18 years with SARS-CoV-2 infection (confirmed by PCR) who sought care in the United States with medical records on the TriNetX Research Network platform.&# Patients diagnosed with COVID-19 at least one week after administration of the full vaccine were included in the vaccinated cohort.Exposed: 25,225 vaccinated for COVID Unexposed: 25,225 unvaccinated	Vaccinated: Females n: 15,094 (59.84%) White race/colour n: 17,266 (68.45%) Hypertension n: 11,974 (47.36%) Diabetes n: 5,774 (22.89%) BMI x̅ (s±): 30.20 kg/m² (±7.33) Unvaccinated: Females n:15,129 (59.98%) White race/colour n: 17,381 (68.90%) Hypertension n: 11,963 (47.43%) Diabetes n: 5,698 (22.59%) BMI x̅ (s±): 30.68 kg/m² (±7.40)	Vaccination Measures: Incidence, relative risk (RR) and attributable risk (AR) in 28 days and 90 days	Grouped heart diseases: ICD-10 (I30-I52, I21)	Full vaccination protects against the occurrence of post-COVID cardiac conditions at 28 and 90 days after infection: 28 days: RR (95% CI): 0.49 (0.43, 0.57) AR (95% CI): -15.76 (-18.96; -12.57) 90 days: RR (95% CI): 0.35 (0.29; 0.44) AR (95% CI): -13.07 (-15.55; -10.60)
Note: T0 (data do primeiro teste positivo de SARS-CoV-2); T1 (data da reinfecção); BMI (Body mass index); AR (attributable risk or risk difference); RR (relative risk); CCI (Charlson comorbidity index); aShah et al. (2023) did not present the table of statistical results; MIS-C (multisystem inflammatory syndrome in children associated with COIVD-19); PCR (polymerase chain reaction); ICD-10 (Inter…

## Sheet: T2 - Summarized results
Table 2 - Main characteristics and conclusions of studies on the prognosis of patients with post-COVID cardiac conditions (question 2).
Author year country	No of outcome measurements in the post-COVID period	Study population and subgroups	Validation criterion of cardiac condition post-COVID	Cardiac outcomes analysed (Measures)	Main outcomes	Conclusions
Clark et al. (2021) USA	Group 1 (patients with cardiopulmonary symptoms in the late convalescence phase) 3 measurements (in days) 1st ranged from 33 to 124 2nd ranged from 82 to 271 3rd ranged from 119 to 245	Soldiers in active service or recent military retirement (previous year), who routinely exceed 6 hours of strenuous activity per week Group 1: 50 soldiers who had COVID-19 and remained with cardiopulmonary symptoms in the late convalescence phase of recovery	Physical examination, ECG and CMR	Myocarditis Pericarditis Takotsubo cardiomyopathy Biventricular systolic dysfunction (Incidence and time to resolution of cardiac sequelae)	Patients with post-COVID cardiac condition: Myocarditis - 4 cases (8%):1 acute myocarditis, 03 with healing myocarditis, 1 of which (2%) had concomitant pericarditis; Takotsubo cardiomyopathy - 1 case (2%); New biventricular systolic dysfunction without myocarditis - 1 case (2%) Follow-up of myocarditis patients: Case 1: LGE1: 8.8% (33 days from COVID diagnosis): LGE2: 2.8% (82 d); LGE3: 0 (119d)…	Follow-up CMR among cases of myocarditis showed two patterns: recovery with gradual resolution of LGE (2 cases) and persistence (2 cases), with one soldier presenting with continuous active myocarditis with T2 elevation more than 7 months after COVID-19 diagnosis.
Shechter, A et al. (2022) Israel	2 measurements 60 days from negative PCR Median= 142 (IQR: 111; 197) days after COVID-19 diagnosis.	87 patients (≥ 18 years) who had PCR+ for COVID-19, with persistent symptoms after 60 days of negative PCR (formal recovery), have a written referral from their attending physicians stating the exact manifestation(s) believed to be CV disease, attended between June 2020 and June 2021. Post-COVID cardiac conditions: 9 patients (10 events)	Cardiac provocation test, Holter ECG, cardiopulmonary exercise test (CPET), CCT, CMR, PFT, and chest HRCT	New CV diagnoses potentially related to COVID-19, major adverse cardiovascular events (MACE), defined as acute coronary syndrome, acute stroke, and CV death. (Incidence= absolute number per follow-up visit.)	Initial diagnoses: 10 cases Myocarditis: 3 cases Myopericarditis: 2 cases Chronotropic incompetence: 3 cases Unperturbed sinus tachycardia: 1 case Atrial tachycardia: 1 case At 1-year follow-up (142 days= median): Complete resolution of cases= Recovery of 100% of cases at a median of 3 months.	Recovery of 100% of cases at a median of 3 months. No MACE or death recorded
Shah et al. (2023) India	7 observations: 1 week 2 weeks 4 weeks 7 weeks 8 weeks 3 months 6 months (number and times varied between study participants with only two children followed at 6 months)	Population: 144 sequential patients diagnosed with MIS-C seen by the authors at cardiology Patients with cardiac abnormalities: 85	Echocardiogram: confirmation of one of the five abnormalities at any of the visits	Ventricular dysfunction, coronary dilatation, pericarditis, atrioventricular valve regurgitation, and conduction abnormalities. Other outcomes: coronary aneurysm. Incidence= absolute number per follow-up visit; average duration of recovery (in days).	Abnormal electrocardiogram: 39 patients 1 week: 39; 2 weeks: 3; 4 weeks: 3; 7 and 8 weeks:0 Pericardial effusion: 25 patients 1 week: 22; 2 weeks: 6; 4 weeks: 1; 7 and 8 weeks: 1 Coronary artery dilatation: 37 patients 1 week: 31; 2 weeks: 24; 4 weeks: 11; 7 weeks: 4; 8 weeks: 3 Right ventricular dysfunction: 20 patients 1 week: 20; 2 weeks: 3; 4 weeks: 1; 7 and 8 weeks:0 Atrioventricular artery …	51 children completed the follow-up (Loss= 40%). Recovery: 92% (47/51) of children; median of 30 (range: 22 to 37 days) (Kaplan Meier analysis). - Ventricular dysfunction: resolved and no child presented cardiac dysfunction at the time of hospital discharge. - Pericardial effusion: completely resolved, except one, before discharge. Atrioventricular valve regurgitation correlated with ventricular …
Cassar et al. (2021) UK	2 measurements after infection 2/3 months 6 months	58 patients with confirmed moderate to severe COVID-19 who were admitted for at least 48 hours to the Oxford University Hospitals National Health Service Foundation Trust (March 14 and May 25, 2020)	ECG for each participant and interpreted according to the Minnesota Code Manual of Electrocardiographic Findings; Cardiopulmonary MRI	Coronary artery disease; atrial fibrillation, myocardial infarction, myocarditis, and pericardial effusion. (CVD incidence at 2/3 months and 6 months)	Results at 2/3 months and at 6 months: Coronary artery donation: 2/58 and 1/46; Atrial fibrillation: 1/58 and 1/46 (same patient); Myocarditis pattern: 6/52 (11.5%) and 5/43 (11.6%); Myocardial infarction: 1/52 (1.9%) and 0/43 (0.0%); Pericardial effusion: 1/52 (1.9%) and 0/43 (0.0%).	None of the patients met Lake Louise's updated criteria for active myocarditis.
Note: ECG (Electrocardiogram); CMR (Cardiac magnetic resonance); LGE (Late gadolinium enhancement); PCR (Polymerase chain reaction); CV (Cardiovascular); CPET (cardiopulmonary exercise test); CT (Computed tomography); CCT (Cardiac computed tomography); PFT (Pulmonary function test); HRCT (High-resolution computed tomography); MACE (Major adverse cardiovascular events); MIS-C (multisystem inflamma…

## Sheet: T3 - NOS - Summary
Table 3 - Critical evaluation of studies – Newcastle-Ottawa Scale (NOS) for cohort assessment.
Studies - question 1	Items
	Selection				Comparability	Outcome			Score
	S1	S2	S3	S4	C	D1	D2	D3
Shah et al. (2023)	0	*	*	*	0	*	*	*	6 of 9
Wan et al. (2023)	*	*	*	*	**	*	*	*	9 of 9
Zisis et al. (2022)	*	*	*	0	**	*	*	*	8 of 9
Bowe et al. (2022)	0	*	*	*	**	*	*	*	8 of 9
Studies - question 2	S1	—	—	S4	—	D1	D2	D3	Score
Clark et al. (2021)	0	—	—	0	—	*	*	*	3 of 5
Shah et al. (2023)	0	—	—	*	—	*	*	*	4 of 5
Shechter et al. (2022)	0	—	—	*	—	*	*	*	4 of 5
Cassar et al. (2021)	0	—	—	0	—	*	*	*	3 of 5
Note: NOS Scale: * Star for each item met; S1 representativeness of the exposed cohort; S2 selection of the non-exposed cohort; S3 verification of exposure; S4 demonstration that the outcome of interest was not present at the start of the study; C controls for confounding factors; D1 outcome assessment; D2 follow-up was long enough for outcomes to occur; D3 adequacy of follow-up. Each (*) indicat…

[truncated: 1 more sheets: T4 - Quips Tool]
